# Supplementary material for: Folding Dynamics of 3,4,3-LI(1,2-HOPO) in Its Free and Bound State with U4+ Implicated by MD Simulations
Source: Molecules. 2022 Nov 23;27(23):8151. doi: 10.3390/molecules27238151 (PMC9740235; doi:10.3390/molecules27238151)
Supplement: Supplementary file 1 [file molecules-27-08151-s001.zip]

Archive with 1 entries (1 files):
- molecules-1986720-supplementary.pdf
